# Supplementary material for: Wild orangutans can simultaneously use two independent vocal sound sources similarly to songbirds and human beatboxers
Source: PNAS Nexus. 2023 Jun 27;2(6):pgad182. doi: 10.1093/pnasnexus/pgad182 (PMC10299071; doi:10.1093/pnasnexus/pgad182)
Supplement: pgad182_Supplementary_Data [file pgad182_supplementary_data.zip]

Archive with 2 entries (2 files):
- PNASNEXUS-PNASNEXUS-2023-00442R-s02.wav
- PNASNEXUS-PNASNEXUS-2023-00442R-s01.wav
